# Supplementary material for: Genome-Wide Transcriptome Analysis of CD36 Overexpression in HepG2.2.15 Cells to Explore Its Regulatory Role in Metabolism and the Hepatitis B Virus Life Cycle
Source: PLoS One. 2016 Oct 17;11(10):e0164787. doi: 10.1371/journal.pone.0164787 (PMC5066966; doi:10.1371/journal.pone.0164787)
Supplement: S2 Table — (XLSX) [file pone.0164787.s004.xlsx]

## Sheet: basicStatsAll
	S2 Table Statistical results of quality control in the transcription group of all samples
SampleName	Encoding	TotalReads_Before	TotalBase_Before	TotalReads_After	TotalBase_After	ReadsFilter%	BaseFilter%	GC%_Before	GC%_After
Vector-1	proton	15295098	2253390799	14335354	2184077026	0.937252	0.96924	50	50
Vector-2	proton	14678447	2153626050	13706017	2083741320	0.933751	0.96755	51	51
Vector-3	proton	17462634	2576375950	16130270	2482282410	0.923702	0.963478	50	50
CD36OE-1	proton	13740613	2133916339	12993601	2080933267	0.945635	0.975171	51	51
CD36OE-2	proton	14374020	2209568941	13543156	2152127454	0.942197	0.974003	51	51
CD36OE-3	proton	18873497	2817231460	17500321	2721831508	0.927243	0.966137	50	50
