# Supplementary material for: Genome-Wide Transcriptome Analysis of CD36 Overexpression in HepG2.2.15 Cells to Explore Its Regulatory Role in Metabolism and the Hepatitis B Virus Life Cycle
Source: PLoS One. 2016 Oct 17;11(10):e0164787. doi: 10.1371/journal.pone.0164787 (PMC5066966; doi:10.1371/journal.pone.0164787)
Supplement: S3 Table — (XLSX) [file pone.0164787.s005.xlsx]

## Sheet: Dif_Gene_S36vsK_1.5FC_FDR0.05
S3 Table Differentially expressed genes between HepG2.2.15-CD36OE cells and HepG2.2.15-Vector cells
GeneID	CD36OE	Vector	Log2FC	FDR	Style	CD36OE-1	CD36OE-2	CD36OE-3	Vector-1	Vector-2	Vector-3	Symbol	Location	Strand	KeggID	Description
CD36	3759.57	840.989	2.16041	0	up	3103	3300	4822	829	728	1040	CD36	chr7:80231523-80308590	+	hsa:948	cDNA, FLJ93369, highly similar to Homo sapiens CD36 antigen (collagen type I receptor, thrombospondinreceptor) (CD36), mRNA
CNTN1	1261.04	2263.23	-0.843769	0	down	944	1228	1594	2230	2062	2679	CNTN1	chr12:41221590-41466210	+	hsa:1272	Contactin 1, isoform CRA_a
MIR4426	83.6324	19.2137	2.12193	0	up	87	66	93	22	22	14	MIR4426	chr1:192685463-192685479	+	hsa:100616345	microRNA 4426
LINC00116	314.746	144.92	1.11893	0	up	277	270	389	154	126	166	LINC00116	chr2:110969106-110980517	-	hsa:205251	Uncharacterized protein encoded by LINC00116
KRT38	1596.27	2616.2	-0.712771	0	down	1422	1569	1704	2519	2530	2991	KRT38	chr17:39592621-39597596	-	hsa:8687	Keratin, type I cuticular Ha8
KRT8P3	4664.77	8385.51	-0.846094	0	down	3809	4628	5378	7960	8386	9390	KRT8P3	chr8:62490703-62492474	+		keratin 8 pseudogene 3
PLCXD1	0	25.2547	-20	1.11022e-16	down	0	0	0	0	0	85	PLCXD1	chry:142991-170023	+	hsa:55344	PI-PLC X domain-containing protein 1
RPL41P5	423.679	219.343	0.949783	2.22045e-16	up	348	374	543	196	235	241	RPL41P5	chr12:93477069-93477492	-		ribosomal protein L41 pseudogene 5
MATN3	10990	7285.13	0.593167	4.44089e-16	up	9932	9371	13314	7090	6696	8654	MATN3	chr2:20191813-20212455	-	hsa:4148	Matrilin-3
RPL10	11716.2	7229.24	0.69659	6.66134e-15	up	11282	9761	13573	7125	6818	8283	RPL10	chrx:153626718-153629258	+	hsa:6134	60S ribosomal protein L10
EMP1	316.113	198.817	0.669002	1.34337e-14	up	260	312	364	182	182	250	EMP1	chr12:13349660-13369708	+	hsa:2012	Epithelial membrane protein 1, isoform CRA_a
KCNK10	0.358725	37.5393	-6.70938	2.10942e-14	down	0	1	0	28	50	36	KCNK10	chr14:88646452-88793256	-	hsa:54207	cDNA FLJ77939, highly similar to Homo sapiens potassium channel, subfamily K, member 10 (KCNK10), transcript variant 2, mRNA
APOB	1363.23	2083.64	-0.612076	1.25344e-13	down	1094	1242	1733	2056	1884	2480	APOB	chr2:21224301-21266945	-	hsa:338	Apolipoprotein B-100
ODAM	1531.15	1004.95	0.607488	1.48215e-13	up	1456	1320	1743	1071	876	1145	ODAM	chr4:71061441-71070293	+	hsa:54959	Odontogenic ameloblast-associated protein
LOC100313942	0	22.1117	-20	4.57412e-13	down	0	0	0	66	0	0	LOC100313942	chr14:39669075-39681943	+		transmembrane protein 92 pseudogene
RMRP	135.114	65.7516	1.03908	3.41438e-12	up	131	108	161	77	54	71	RMRP	chr9:35657748-35658015	-	hsa:6023	RNA component of mitochondrial RNA processing endoribonuclease
LOC401770	197.292	95.9677	1.03971	4.36051e-12	up	155	175	261	87	102	105	LOC401770	chr14:45356042-45357006	-		DET1 and DDB1 associated 1 pseudogene
RPS25	6555.37	4096.67	0.678226	9.58345e-12	up	6262	5527	7579	4453	3938	4138	RPS25	chr11:118886422-118889057	-	hsa:6230	40S ribosomal protein S25
GPX2	4474.82	2964.71	0.593941	1.14745e-11	up	3970	3799	5538	2959	2643	3535	GPX2	chr14:65405870-65409623	-	hsa:2877	Glutathione peroxidase 2
IGDCC3	228.162	128.087	0.832941	2.0688e-11	up	214	215	241	112	130	152	IGDCC3	chr15:65619465-65670378	-	hsa:9543	Immunoglobulin superfamily DCC subclass member 3
LAIR2	55.0504	133.055	-1.2732	1.29871e-10	down	63	40	58	149	130	127	LAIR2	chr19:55014013-55021900	+	hsa:3904	Leukocyte-associated immunoglobulin-like receptor 2
PLA2G2A	1251.13	692.065	0.854254	9.28291e-10	up	1170	1034	1505	738	525	880	PLA2G2A	chr1:20301924-20306932	-	hsa:5320	Phospholipase A(2)
APOBEC3B	139.019	230.873	-0.731818	9.79567e-10	down	109	134	171	236	239	230	APOBEC3B	chr22:39378404-39388784	+	hsa:9582	DNA dC->dU-editing enzyme APOBEC-3B
REG3A	56.3749	140.204	-1.31441	2.7703e-09	down	46	43	81	166	118	146	REG3A	chr2:79384132-79386880	-	hsa:5068	Regenerating islet-derived protein 3-alpha
HNRNPA3P7	78.5608	35.9826	1.12651	3.37557e-09	up	76	74	80	33	45	31	HNRNPA3P7	chr5:153717107-153717991	-		heterogeneous nuclear ribonucleoprotein A3 pseudogene 7
RPL21P51	38.9718	11.2488	1.79266	6.06637e-09	up	38	41	34	11	14	9	RPL21P51	chr4:165933478-165934037	-		ribosomal protein L21 pseudogene 51
RPL21P101	72.0827	19.8458	1.86082	9.76548e-09	up	63	81	66	12	30	18	RPL21P101	chr12:43954569-43955139	-		ribosomal protein L21 pseudogene 101
RPS25P6	1574.74	837.589	0.910795	2.36218e-08	up	1402	1249	2051	949	775	838	RPS25P6	chr5:115387553-115388039	-		ribosomal protein S25 pseudogene 6
RPL32P32	59.2095	24.5726	1.26877	6.05923e-08	up	60	58	54	26	25	24	RPL32P32	chr17:58322665-58323008	-		ribosomal protein L32 pseudogene 32
PLEKHS1	112.582	56.6978	0.989611	1.86156e-07	up	108	97	127	70	45	59	PLEKHS1	chr10:115511429-115540839	+	hsa:79949	pleckstrin homology domain containing, family S member 1
FAM162A	422.974	266.716	0.665265	2.13592e-07	up	391	338	529	270	235	317	FAM162A	chr3:122103023-122128961	+	hsa:26355	Protein FAM162A
RASSF2	63.0174	27.7983	1.18075	4.62456e-07	up	59	64	61	18	30	38	RASSF2	chr20:4760669-4795769	-	hsa:9770	Ras association domain-containing protein 2
TAGLN	314.335	491.479	-0.64483	6.88566e-07	down	255	335	336	436	516	556	TAGLN	chr11:117070040-117075508	+	hsa:6876	Transgelin variant
LOC388499	212.102	140.089	0.598414	1.96191e-06	up	206	173	248	147	141	140
RPL10P9	5681.71	3737.27	0.604341	1.99892e-06	up	5374	4581	6897	3459	3523	4537	RPL10P9	chr5:168043301-168044025	+		ribosomal protein L10 pseudogene 9
SLC37A2	84.0325	137.47	-0.7101	2.89536e-06	down	90	68	88	142	140	138	SLC37A2	chr11:124932963-124955914	+	hsa:219855	Solute carrier family 37 (Glycerol-3-phosphate transporter), member 2, isoform CRA_b
EEF1A1P22	510.941	278.801	0.87392	3.07504e-06	up	367	500	663	246	262	353	EEF1A1P22	chr15:53229336-53230715	-		eukaryotic translation elongation factor 1 alpha 1 pseudogene 22
CKS1BP3	912.41	553.455	0.721216	4.04422e-06	up	911	713	1073	600	497	602	CKS1BP3	chr5:61807588-61808309	-		CDC28 protein kinase regulatory subunit 1B pseudogene 3
LINC00263	196.088	125.356	0.645471	5.42214e-06	up	179	169	233	116	126	143	OLMALINC	chr10:102133333-102148111	+	hsa:90271	long intergenic non-protein coding RNA 263
SRGAP2C	80.0216	195.022	-1.28518	8.36036e-06	down	76	40	127	208	153	242	SRGAP2C	chr1:121107154-121131061	+	hsa:653464	SLIT-ROBO Rho GTPase-activating protein 2C
PPIAP31	77.1928	132.361	-0.777941	8.61319e-06	down	81	56	91	134	139	131	PPIAP31	chr10:32477251-32477745	-		peptidylprolyl isomerase A (cyclophilin A) pseudogene 31
COX7A2P2	106.921	58.9293	0.859487	3.02417e-05	up	106	89	120	52	61	68	COX7A2P2	chr4:97823918-97824340	+		Putative cytochrome c oxidase subunit 7A3, mitochondrial
RPS15AP1	1612.32	842.343	0.93666	3.18891e-05	up	1392	1225	2223	865	762	964	RPS15AP1	chr20:21146805-21147254	-		ribosomal protein S15a pseudogene 1
USP44	92.7703	151.006	-0.702874	5.88163e-05	down	72	83	123	145	141	179	USP44	chr12:95910336-95945278	-	hsa:84101	Ubiquitin carboxyl-terminal hydrolase 44
ACTG1P3	1.11579	13.0125	-3.54376	6.8249e-05	down	2	1	0	16	10	14	ACTG1P3	chr20:1141154-1142641	+		actin, gamma 1 pseudogene 3
PDZD8	316.691	478.389	-0.595112	7.83105e-05	down	223	300	429	450	477	542	PDZD8	chr10:119042606-119134937	-	hsa:118987	PDZ domain-containing protein 8
FLJ44635	218.433	117.63	0.892939	8.04404e-05	up	231	191	215	130	93	140	FLJ44635	chrx:71364034-71381600	+	hsa:392490	TPT1-like protein
RPL37P6	77.859	39.2574	0.987899	0.000128758	up	69	77	83	34	33	55	RPL37P6	chr8:57500951-57501340	+		ribosomal protein L37 pseudogene 6
RPS27AP5	390.718	235.064	0.733074	0.000154979	up	359	294	514	251	223	246	RPS27AP5	chr1:192685267-192685813	+		ribosomal protein S27a pseudogene 5
CAPZA1P	29.4631	59.2865	-1.00879	0.00017615	down	27	18	44	65	47	71	CAPZA1P	chrx:87349921-87352259	-		capping protein (actin filament) muscle Z-line, alpha 1 pseudogene
KCNJ10	66.4257	32.1569	1.04662	0.000188279	up	61	56	80	37	20	43	KCNJ10	chr1:160007257-160040051	-	hsa:3766	cDNA, FLJ92713, highly similar to Homo sapiens potassium inwardly-rectifying channel, subfamily J, member 10 (KCNJ10), mRNA
ATOH8	625.89	394.502	0.665877	0.000206622	up	586	642	598	365	383	466	ATOH8	chr2:85981017-86008267	+	hsa:84913	Atonal homolog 8 (Drosophila), isoform CRA_a
MUC6	83.5431	136.584	-0.709193	0.000224317	down	66	79	104	138	143	136	MUC6	chr11:1012824-1036706	-	hsa:4588	Mucin-6
XPNPEP2	25.9743	58.0284	-1.15967	0.000247424	down	26	15	37	71	47	60	XPNPEP2	chrx:128872946-128903525	+	hsa:7512	cDNA FLJ59052, highly similar to Xaa-Pro aminopeptidase 2 (EC 3.4.11.9)
RPS26P50	67.3173	35.1721	0.936546	0.000289609	up	62	55	83	46	20	43	RPS26P50	chr15:64885156-64885614	+		ribosomal protein S26 pseudogene 50
LOC100422268	10.3733	31.4693	-1.60107	0.000333354	down	7	11	13	30	29	38	BRIX1P1	chr8:52348162-52349081	+		BRX1, biogenesis of ribosomes, homolog (S. cerevisiae) pseudogene
DDC	71.0753	117.1	-0.72032	0.000349196	down	69	67	72	124	110	125	DDC	chr7:50526134-50628768	-	hsa:1644	cDNA FLJ51516, highly similar to Aromatic-L-amino-acid decarboxylase (EC 4.1.1.28)
SNORD32A	64.213	33.0464	0.95837	0.000409798	up	71	49	68	32	35	34	SNORD32A	chr19:49993223-49993304	+	hsa:26819	small nucleolar RNA, C/D box 32A
DUXAP9	127.422	84.7046	0.589108	0.000447581	up	131	106	137	88	79	93	DUXAP9	chr14:19881382-19883648	-		double homeobox A pseudogene 9
RPS19P3	250.128	155.747	0.683461	0.000746448	up	200	210	341	176	141	160	RPS19P3	chr14:35037858-35038375	-		ribosomal protein S19 pseudogene 3
RNA18SP2	2837.85	1712.75	0.728485	0.000797339	up	2043	2873	3558	1742	1364	2197	RNA18SP2	chry:10034866-10036713	+		RNA, 18S ribosomal pseudogene 2
NBPF11	35.3588	67.8726	-0.940761	0.000876062	down	28	35	42	62	60	88	NBPF11	chr1:146037512-146082606	-	hsa:200030	Neuroblastoma breakpoint family member 11
GIPC2	103.032	156.419	-0.602316	0.000940698	down	83	100	123	161	142	178	GIPC2	chr1:78511238-78601398	+	hsa:54810	PDZ domain-containing protein GIPC2
LOC100506405	163.214	108.287	0.591907	0.000982806	up	160	129	194	103	93	139	LOC100506405	chr2:11821586-11823449	+	hsa:100506405	uncharacterized LOC100506405
SERTAD1	143.836	92.5175	0.636632	0.0012666	up	136	140	145	102	99	80	SERTAD1	chr19:40928408-40931932	-	hsa:29950	SERTA domain containing 1 variant
TNFAIP2	53.6363	92.1766	-0.781191	0.00161185	down	51	39	70	86	87	111	TNFAIP2	chr14:103592664-103603776	+	hsa:7127	TNFAIP2 protein
BACE2	14.2802	2.55701	2.48149	0.00161533	up	11	12	20	2	2	4	BACE2	chr21:42539728-42654461	+	hsa:25825	Beta-secretase 2
MIR25	46.0991	23.6007	0.965908	0.00175096	up	51	35	49	28	22	22	MIR25	chr7:99691194-99691215	-	hsa:407014	microRNA 25
LOC100506672	95.2257	60.3358	0.658337	0.00186213	up	96	71	115	55	63	67	LOC100506672	chr1:202736223-202736636	-		cytochrome c oxidase subunit VIIc pseudogene
FGB	1109.29	736.11	0.591639	0.00202792	up	973	874	1471	780	644	841	FGB	chr4:155484132-155493915	+	hsa:2244	cDNA FLJ53952, highly similar to Fibrinogen beta chain
CDH16	58.0826	96.143	-0.727076	0.0022269	down	54	62	53	93	101	100	CDH16	chr16:66942025-66952887	-	hsa:1014	cDNA, FLJ93586, highly similar to Homo sapiens cadherin 16, KSP-cadherin (CDH16), mRNA
NPM1P5	53.8381	118.94	-1.14353	0.00227774	down	36	40	89	135	86	147	NPM1P5	chr15:92828960-92829914	+		nucleophosmin 1 (nucleolar phosphoprotein B23, numatrin) pseudogene 5
RPS21P4	815.676	507.506	0.68457	0.00248241	up	638	682	1134	523	498	533	RPS21P4	chr4:16257860-16258224	-		ribosomal protein S21 pseudogene 4
RPL13AP8	97.343	59.5312	0.709431	0.00250563	up	83	89	117	61	66	54	RPL13AP8	chr1:207080940-207082080	+		ribosomal protein L13a pseudogene 8
LOC100507303	398.513	255.027	0.643978	0.00262973	up	414	363	384	261	251	269
EREG	83.7051	128.6	-0.619506	0.00284676	down	76	77	94	125	119	152	EREG	chr4:75230860-75254477	+	hsa:2069	Proepiregulin
RN7SK	41.9085	19.0856	1.13476	0.00288396	up	43	35	45	31	13	14	RN7SK	chr6:52860418-52860749	+	hsa:125050	RNA, 7SK small nuclear
CCL20	80.7468	124.741	-0.627459	0.00294152	down	69	81	88	131	109	144	CCL20	chr2:228678558-228682280	+	hsa:6364	C-C motif chemokine 20
FKBP9L	15.6797	33.8952	-1.11218	0.00308102	down	17	12	17	24	40	40	FKBP9	chr7:32997005-33046543	+	hsa:11328	FK506 binding protein 9-like
MTRNR2L6	5.04947	19.868	-1.97624	0.00310032	down	3	2	11	24	16	21	MTRNR2L6	chr7:142374131-142375525	+	hsa:100463482	Humanin-like 6
RPL17P39	1417.09	944.435	0.585409	0.00321782	up	1227	1123	1892	1021	880	993	RPL17P39	chr15:71633462-71634086	-		ribosomal protein L17 pseudogene 39
PPIP5K1P1	54.5892	95.2789	-0.80354	0.00326405	down	64	49	44	94	78	123	PPIP5K1P1	chr15:43956515-43977026	-		diphosphoinositol pentakisphosphate kinase 1 pseudogene 1
LCN12	19.0754	4.99699	1.93258	0.0032949	up	22	17	16	6	6	3	LCN12	chr9:139846768-139849949	+	hsa:286256	Epididymal-specific lipocalin-12
MB	81.8115	125.286	-0.614851	0.0034511	down	84	73	82	133	118	133	MB	chr22:36002811-36019401	-	hsa:4151	Myoglobin
SNORD35B	63.4121	38.1113	0.734542	0.00345632	up	59	57	71	38	48	29	SNORD35B	chr19:50000976-50001063	+	hsa:84546	small nucleolar RNA, C/D box 35B
SLC45A4	73.0656	114.952	-0.653771	0.00393071	down	59	75	82	113	111	129	SLC45A4	chr8:142217273-142238673	-	hsa:57210	Solute carrier family 45 member 4
C19orf80	29.1848	53.3268	-0.869642	0.00399447	down	26	28	32	60	56	46	C19orf80	chr19:11350295-11352619	+	hsa:55908	Angiopoietin-like protein 8
RPL26P6	280.526	112.904	1.31304	0.00400717	up	178	241	436	113	123	108	RPL26P6	chr10:75181974-75182517	-		ribosomal protein L26 pseudogene 6
CCDC167	100.259	66.4012	0.594449	0.00424559	up	100	80	116	72	53	80	CCDC167	chr6:37450696-37467700	-	hsa:154467	Coiled-coil domain-containing protein 167
CRLF1	1887.11	1087.76	0.794817	0.00429176	up	1952	1827	1696	1060	1042	1241	CRLF1	chr19:18704648-18717466	-	hsa:9244	Cytokine receptor-like factor 1
LCP1	34.9145	64.8413	-0.893087	0.00493014	down	34	25	45	71	58	70	LCP1	chr13:46700058-46756360	-	hsa:3936	Lymphocyte cytosolic protein 1 (L-plastin), isoform CRA_a
SLC7A11	57.3659	104.503	-0.865277	0.00522913	down	33	53	89	118	95	107	SLC7A11	chr4:139101862-139163572	-	hsa:23657	Cystine/glutamate transporter
PTMAP7	122.629	79.7674	0.620423	0.00526637	up	115	116	129	80	87	76	PTMAP7	chr14:92492766-92493911	+		Prothymosin alpha
LOC101929499	24.2215	8.34255	1.53773	0.00566243	up	23	23	25	9	11	5
FAM104B	100.247	62.1611	0.689473	0.00657718	up	109	81	103	63	58	70	FAM104B	chrx:55171678-55187567	-	hsa:90736	family with sequence similarity 104, member B
CA9	985.675	599.059	0.718415	0.00709485	up	1051	793	1044	500	601	746	CA9	chr9:35673915-35681156	+	hsa:768	Truncated carbonic anhydrase 9
BPIFB1	89.7014	54.9658	0.706595	0.00752468	up	75	81	111	47	57	65	BPIFB1	chr20:31870941-31897684	+	hsa:92747	BPI fold-containing family B member 1
NPIPA3	9.20402	24.5759	-1.41691	0.00757878	down	11	10	5	32	15	29	NPIPA3	chr16:14805387-14819742	+	hsa:642778	nuclear pore complex interacting protein family, member A3
MPZL3	41.4181	72.3369	-0.804472	0.00788325	down	32	42	49	82	57	84	MPZL3	chr11:118097405-118124135	-	hsa:196264	Myelin protein zero-like protein 3
KRT18P13	18.7176	41.2263	-1.13917	0.00814015	down	9	20	28	44	35	48	KRT18P13	chr9:100461154-100461865	+		keratin 18 pseudogene 13
SYTL5	55.6214	29.2506	0.927173	0.00816708	up	46	49	71	24	25	42	SYTL5	chrx:37865836-37988073	+	hsa:94122	Synaptotagmin-like protein 5
OGDHL	66.3483	104.198	-0.651199	0.00854342	down	58	63	75	98	98	125	OGDHL	chr10:50942687-50970425	-	hsa:55753	2-oxoglutarate dehydrogenase-like, mitochondrial
RPL21P94	11.1769	36.416	-1.70405	0.0085501	down	7	10	17	41	19	54	RPL21P94	chr11:6707077-6707642	-		ribosomal protein L21 pseudogene 94
KRT18P20	53.7383	30.8401	0.801141	0.00909001	up	52	52	53	31	39	23	KRT18P20	chr12:105370462-105371855	-		keratin 18 pseudogene 20
S100A3	108.44	69.3881	0.64414	0.009181	up	105	87	129	61	67	86	S100A3	chr1:153519809-153521734	-	hsa:6274	Protein S100-A3
NRGN	115.85	69.2426	0.74253	0.0110141	up	118	115	103	76	59	78	NRGN	chr11:124609829-124617102	+	hsa:4900	Neurogranin (Protein kinase C substrate, RC3), isoform CRA_a
MIR1244-1	21.2491	43.0072	-1.01718	0.0118195	down	16	14	35	50	42	39	MIR1244-1	chr2:232578078-232578103	+	hsa:100302285	microRNA 1244-1
RPS28	350.931	175.424	1.00035	0.0132836	up	328	232	494	153	216	164	RPS28	chr19:8386384-8387280	+	hsa:6234	HCG26477
FAM63B	69.8149	107.879	-0.627804	0.0135242	down	51	76	80	102	103	127	FAM63B	chr15:59063393-59149754	+	hsa:54629	Family with sequence similarity 63, member B, isoform CRA_e
FLRT2	108.162	167.053	-0.627106	0.0145391	down	85	113	122	139	191	181	FLRT2	chr14:85996411-86095040	+	hsa:23768	cDNA FLJ32087 fis, clone OCBBF2000467, highly similar to Leucine-rich repeat transmembrane protein FLRT2
HEPHL1	57.9152	93.711	-0.694276	0.0147303	down	41	55	78	91	90	107	HEPHL1	chr11:93754378-93847374	+	hsa:341208	Hephaestin-like protein 1
RPS10P5	84.3027	31.7538	1.40865	0.0178303	up	48	75	135	21	41	35	RPS10P5	chr20:820044-820663	-		Putative 40S ribosomal protein S10-like
TRNV	343.834	140.813	1.28793	0.0185569	up	227	271	553	132	143	157	TRNV	chrm:1602-1670	+	hsa:4577	tRNA
KRT18P29	42.6612	82.908	-0.958587	0.0193596	down	29	30	72	82	66	109	KRT18P29	chr2:182825876-182827252	-		keratin 18 pseudogene 29
LINC00920	33.7987	17.6176	0.939951	0.0207996	up	32	24	45	25	12	17	LINC00920	chr16:66442427-66444804	+	hsa:100505865	long intergenic non-protein coding RNA 920
SLC30A7	73.0299	109.674	-0.586664	0.0214153	down	57	60	103	111	91	137	SLC30A7	chr1:101361634-101552821	+	hsa:148867	Zinc transporter 7
WASH6P	5.67798	0	20	0.0216481	up	15	0	0	0	0	0	WASH6P	chry:59354329-59354463	+		Actin nucleation promoting factor
MTHFD2P7	33.8662	63.7856	-0.913383	0.0217693	down	26	37	37	47	78	70	MTHFD2P7	chr3:179182134-179183119	+		methylenetetrahydrofolate dehydrogenase (NADP+ dependent) 2, methenyltetrahydrofolate cyclohydrolase pseudogene 7
RPL10P6	425.774	264.507	0.686781	0.0220181	up	396	330	542	341	198	273	RPL10P6	chr2:215711843-215712226	+		ribosomal protein L10 pseudogene
HEPACAM	40.0212	70.9368	-0.825769	0.0222071	down	41	44	30	54	79	85	HEPACAM	chr11:124789145-124806308	-	hsa:220296	Hepatocyte cell adhesion molecule
HMGB1P20	2.5489	10.1996	-2.00056	0.0245724	down	1	2	5	10	6	16	HMGB1P20	chr6:53099789-53101124	-		high mobility group box 1 pseudogene 20
RPS2P27	96.4938	62.5989	0.624299	0.0259062	up	72	95	121	63	55	75	RPS2P27	chr4:135873291-135874223	-		ribosomal protein S2 pseudogene 27
LOC100422537	46.7029	86.9316	-0.896369	0.0262245	down	40	41	58	100	56	114	LOC100422537	chr1:78557183-78557737	+		signal sequence receptor, gamma (translocon-associated protein gamma) pseudogene
LOC101929104	2.27119	10.1963	-2.16652	0.0279333	down	6	0	0	15	8	8	LOC101929104	chr11:86969695-86970326	-		mitochondrial import receptor subunit TOM22 homolog pseudogene
RPL21P37	10.7984	2.33572	2.20888	0.028094	up	6	10	17	4	2	1	RPL21P37	chr2:62759677-62760234	-		ribosomal protein L21 pseudogene 37
RPL41P1	2190.1	1142.15	0.939239	0.0282659	up	2123	1413	3027	1179	990	1351	RPL41P1	chr20:21735868-21736290	+		ribosomal protein L41 pseudogene 1
KRT18P67	2.38588	11.4274	-2.25991	0.0283724	down	4	0	3	12	11	12	KRT18P67	chr9:125599831-125601170	+		keratin 18 pseudogene 67
TRB	7.53202	21.5194	-1.51453	0.0291355	down	5	6	12	27	17	22	TRB	chr7:141998851-142510972	+		T-cell receptor beta chain V region CTL-L17
PRICKLE2	72.5094	109.682	-0.597087	0.0296761	down	55	72	89	87	120	130	PRICKLE2	chr3:64127482-64253859	-	hsa:166336	Prickle-like 2 (Drosophila), isoform CRA_a
LOC100287868	25.6546	10.3181	1.31404	0.0302305	up	22	24	30	9	9	14
KRT75	24.2215	45.8694	-0.921243	0.0310366	down	23	23	25	43	45	53	KRT75	chr12:52817854-52828110	-	hsa:9119	Keratin, type II cytoskeletal 75
VWA2	2.41441	15.4635	-2.67912	0.0324491	down	2	3	2	13	25	8	VWA2	chr10:115999013-116054259	+	hsa:340706	von Willebrand factor A domain-containing protein 2
HIST1H4E	6.78961	0.943477	2.84727	0.0331539	up	9	7	3	0	1	2	HIST1H4E	chr6:26204873-26205249	+	hsa:8367	histone cluster 1, H4e
C1orf56	37.4022	20.8068	0.846069	0.0333903	up	31	27	55	17	22	25	C1orf56	chr1:151020259-151023896	+	hsa:54964	Protein MENT
RPL18AP5	20.863	9.22913	1.17668	0.033987	up	13	25	24	13	8	7	RPL18AP5	chr1:27503204-27503821	+		ribosomal protein L18a pseudogene 5
NEURL1B	51.9074	82.2092	-0.66336	0.0365947	down	57	40	55	78	84	90	NEURL1B	chr5:172068266-172118543	+	hsa:54492	E3 ubiquitin-protein ligase NEURL1B
SNORD12B	16.7075	5.03819	1.72952	0.0384723	up	18	13	18	2	4	10	SNORD12B	chr20:47896850-47896952	+	hsa:100113393	small nucleolar RNA, C/D box 12B
GRASP	12.673	28.7669	-1.18265	0.039644	down	11	14	12	32	27	29	GRASP	chr12:52401062-52409673	+	hsa:160622	General receptor for phosphoinositides 1-associated scaffold protein
NPIPA5	52.5963	28.3356	0.892348	0.0404188	up	59	39	56	33	18	37	NPIPA5	chr16:15457481-15472151	-	hsa:100288332	nuclear pore complex interacting protein family, member A5
RPL6P2	4.39323	13.5418	-1.62407	0.0446824	down	7	0	6	18	13	10	RPL6P2	chr1:119761916-119762740	-		ribosomal protein L6 pseudogene 2
STC1	44.999	73.1729	-0.701418	0.0458397	down	42	39	52	65	74	86	STC1	chr8:23699434-23711582	-	hsa:6781	cDNA, FLJ92965, highly similar to Homo sapiens stanniocalcin 1 (STC1), mRNA
